# Supplementary material for: Signaling Inhibitors Accelerate the Conversion of mouse iPS Cells into Cancer Stem Cells in the Tumor Microenvironment
Source: Sci Rep. 2020 Jun 22;10:9955. doi: 10.1038/s41598-020-66471-2 (PMC7308356; doi:10.1038/s41598-020-66471-2)
Supplement: Supplementary file 5 — Supplementary Table S1. [file 41598_2020_66471_MOESM5_ESM.xlsx]

## Sheet: Table S1
Table S 1. Thresholds to distinguish positive and negative results
Results of five standard experiments without inhibitors
Exp.	No. 1		No. 2		No. 3		No. 4		No. 5		Overall
	GFPi*1	RFi*2	GFPi	RFi	GFPi	RFi	GFPi	RFi	GFPi	RFi
	X103		X103		X103		X103		X103
	6.58	0.89	8.43	1.01	6.59	0.85	9.03	1.22	9.08	1.24
	6.97	0.94	13.88	1.66	10.16	1.31	7.03	0.95	10.3	1.41
	8.24	1.12	6.39	0.77	8.05	1.04	5.63	0.76	6.16	0.84
	9.53	1.29	5.71	0.68	5.76	0.74	7.08	0.96	7.38	1.01
	5.7	0.77	7.41	0.89	10.12	1.3	8.61	1.17	5.79	0.79
	7.27	0.98	8.33	1	6	0.77	6.92	0.94	5.21	0.71
average*3	7.38	1	8.36	1	7.78	1	7.38	1	7.32	1	1
error	1.34	0.18	2.91	0.35	1.99	0.26	1.24	0.17	2	0.27	0.24*4
GFP fluorescence intensity (GFPi*1) depicted the read from each well of miPSCs present in CM and the average of the reads were calculated for each experiment. Then the relative fluorescence intensity (RFi*2) was depicted in the table after division by each average value*3. From the table above the thresholds to distinguish the results were determined as 1.00+0.24*4 to show the following: positive…
