# Supplementary material for: Signaling Inhibitors Accelerate the Conversion of mouse iPS Cells into Cancer Stem Cells in the Tumor Microenvironment
Source: Sci Rep. 2020 Jun 22;10:9955. doi: 10.1038/s41598-020-66471-2 (PMC7308356; doi:10.1038/s41598-020-66471-2)
Supplement: Supplementary file 6 — Supplementary Table S2. [file 41598_2020_66471_MOESM6_ESM.xlsx]

## Sheet: Table S2
Table S 2. The list of chemical compounds (110)
Name	CAS No.	Company	Target of signaling pathway	GFP fluorescence	optimal concentration (µM)
				(P, N, NSD)
Masitinib	790299-79-5	AdooQ BioScience	Kit, PDGF𝝰/𝝱	P	6.25
Quizartinib	950769-58-1	AdooQ BioScience	FLT3	P	1.25
Alk5 Inhibitor II	446859-33-2	STEMGENT	TGF-𝝱	P	10
Bafetinib (INNO-406)	859212-16-1	Selleck Chemicals	BCR/ABL	P	1.25
BIRB-796	285983-48-4	AdooQ BioScience	p38-MAPK	P	5
CHIR99021	252917-06-9	Selleck Chemicals	GSK3	P	2.5
Cycbpamine	4449-51-8	STEMGENT	Hedgehog	P	5
Dasatinib	302962-49-8	AdooQ BioScience	BCR/ABL, Src	P	1.25
DCC-2036 (Rebastinib)	1020172-07-9	Selleck Chemicals	Src, ABL1	P	2.5
DMAXX (vadimezan)	117570-53-3	Selleck Chemicals	VDAs	P	0.63
Fingolimod (FTY720)	162359-56-0	Selleck Chemicals	TGF-𝝱	P	1
GZD824	1421783-64-3	Selleck Chemicals	BCR/ABL	P	0.63
imatinb mesylate	220127-57-1	Selleck Chemicals	BCR/ABL	P	25
Imatinib	152459-95-5	AdooQ BioScience	BCR/ABL	P	6.25
KAAD-Cycbpamine	306387-90-6	STEMGENT	GLI1	P	5
PD0325901	391210-10-9	Selleck Chemicals	MEK	P	5
ponatinib	943319-70-8	Selleck Chemicals	ABL, PDGFR, VEGFR, FGFR, Src	P	0.63
R(+)Bay K8644	98791-67-4	Selleck Chemicals	L-type Ca2+ channel activator1,2	P	5
R406	841290-80-0	Cayman Chemical Company	Syk	P	10
Thiazovivin	1226056-71-8	STEMGENT	RHO/ROCK	P	15
2-Methoxyestradiol (2-MeOE2)	362-07-2	Selleck Chemicals	TGF-𝝱	NSD	一
AG-013736	319460-85-0	Selleck Chemicals	VEGFR	NSD	一
AST-487	630124-46-8	Adipogen Life Sciences	FLT3	NSD	一
AT9283	896466-04-9	Selleck Chemicals	Aurora B	NSD	一
AZD-6244/ARRY-886	606143-52-6	Selleck Chemicals	VEGFR	NSD	一
BI-2536	755038-02-9	AdooQ BioScience	Plk1	NSD	一
BIBF-1120 (derivative)	656247-17-5	AdooQ BioScience	VEGFR, PDGF, FGFR	NSD	一
BIBW-2992	850140-72-6	AdooQ BioScience	Her2, EGFR	NSD	一
BIO	667463-62-9	Cayman Chemical Company	GSK3	NSD	一
BIX01294	935693-62-2	STEMGENT	Histone lysine methyltransferase	NSD	一
BMS-345541	547757-23-3	AdooQ BioScience	NF-κB	NSD	一
BMS-387032/SNS-032	345627-80-7	AdooQ BioScience	CDKs	NSD	一
BMS-540215	649735-46-6	AdooQ BioScience	VEGFR	NSD	一
CEP-701	111358-88-4	Focus Biomolecules	FLT3, JAK2, TrkA	NSD	一
CHIR-258/TKI-258	405169-16-6	AdooQ BioScience	FGFR	NSD	一
CHIR-265/RAF-265	927880-90-8	AdooQ BioScience	RAF, VEGFR	NSD	一
CI-1033	289499-45-2	Cayman Chemical Company	ErbBR	NSD	一
Crizotinib	877399-52-5	LC Laboratories, Inc	ALK	NSD	一
Danusertib (PHA-739358)	827318-97-8	Selleck Chemicals	FGFR, ABL	NSD	一
Degrasyn (WP1130)	856243-80-6	Selleck Chemicals	BCR/ABL	NSD	一
DMF	1968-12-02	SIGMA	prepare solution	NSD	一
DMSO	67-68-5	SIGMA	prepare solution	NSD	一
Dorsomorphin	866405-64-3	STEMGENT	AMPK	NSD	一
Doxycycline hyclate	24390-14-5	Selleck Chemicals	Inhibit the inflammatory	NSD	一
Erlotinib	183321-74-6	Cayman Chemical Company	EGFR	NSD	一
FG-4592	808118-40-3	Selleck Chemicals	HIF-PH	NSD	一
Forskolin	66428-89-5	STEMGENT	MAPK	NSD	一
GDC-0879	905281-76-7	AdooQ BioScience	CDK	NSD	一
GDC-0941	957054-30-7	AdooQ BioScience	CLASS I PI3K	NSD	一
Gefitinib	184475-35-2	AdooQ BioScience	EGFR	NSD	一
GSK-690693	937174-76-0	Synkinase Pty Ltd	AK1/2/3	NSD	一
GW-2580	870483-87-7	Cayman Chemical Company	cFMSR	NSD	一
HKI-272	698387-09-6	AdooQ BioScience	EGFR	NSD	一
IDE-1	11160927-48-9	STEMGENT	Inducer ofdefinitive endoderm	NSD	一
IDE-2	N/A	STEMGENT	TGF-𝝱	NSD	一
JNJ-28312141	885692-52-4	AdooQ BioScience	CSF1R	NSD	一
KW-2449	1000669-72-6	AdooQ BioScience	FLT3, STAT5	NSD	一
Lapatinib	231277-92-2	AdooQ BioScience	Her2	NSD	一
LY-317615	170364-57-5	AdooQ BioScience	PKC-𝝱	NSD	一
LY-333531	169939-93-9	Cayman Chemical Company	PKC-𝝱	NSD	一
MLN-120B	783348-36-7	MedChemexpress Co., limited	IKK-𝝱	NSD	一
MLN-518	387867-13-2	AdooQ BioScience	FLT3, cKit, PDGFR	NSD	一
MLN-8054	869363-13-3	AdooQ BioScience	Aurora A	NSD	一
Nilotinib	641571-10-0	AdooQ BioScience	BCR/ABL	NSD	一
PD-173955	260415-63-2	Synkinase Pty Ltd	Src/ Abl	NSD	一
PHA-665752	477575-56-7	AdooQ BioScience	c-Met/HGF/SF	NSD	一
PI-103	371935-79-4	AdooQ BioScience	PI3K	NSD	一
Pifithrin-alpha	63208-82-2	STEMGENT	p53	NSD	一
plinabulin(NPI-2358)	714272-27-2	Selleck Chemicals	Angiogenesis and Tumor vasculature	NSD	一
PLX-4720	918505-84-7	Cayman Chemical Company	B-raf	NSD	一
PP-242	1092351-67-1	AdooQ BioScience	mTOR	NSD	一
PTK-787	212141-51-0	AdooQ BioScience	VEGFR	NSD	一
pumorphamine	483367-10-8	STEMGENT	Hedgehog	NSD	一
R547	741713-40-6	AdooQ BioScience	CDKs	NSD	一
RG108	48208-26-0	STEMGENT	DNA methyltransferase	NSD	一
ROCK II Inhibitor	N/A	STEMGENT	ROCK	NSD	一
Saracatinib (AZD0530)	379231-04-6	Selleck Chemicals	Src	NSD	一
SB431542	301836-41-9	STEMGENT	TGF-𝝱	NSD	一
SC1(Pluripotin)	839707-37-8	STEMGENT	ERK1	NSD	一
SGX-523	1022150-57-7	AdooQ BioScience	MET	NSD	一
Sorafenib	475207-59-1	AdooQ BioScience	VEGFR	NSD	一
Staurosporine	62996-74-1	Cayman Chemical Company	Prevent ATP binding to the kinase	NSD	一
SU-14813	627908-92-3	AdooQ BioScience	VEGFR, PDGF, FGFR	NSD	一
Sunitinib	341031-54-7	Cayman Chemical Company	VEGFR	NSD	一
TAE-684	761439-42-3	Synkinase Pty Ltd	ALK	NSD	一
TG-100-115	677297-51-7	AdooQ BioScience	PI3K	NSD	一
TG-101348	936091-26-8	AdooQ BioScience	JAK	NSD	一
Tranylcypromine hydrochloride	1986-47-6	STEMGENT	MAO	NSD	一
Vandetanib	443913-73-3	Cayman Chemical Company	VEGFR,EGFR	NSD	一
Veliparib (ABT-888)	912444-00-9	Selleck Chemicals	PARP	NSD	一
Wnt inhiitor iwp-2	686770-61-6	STEMGENT	Wnt	NSD	一
Wnt inhiitor iwp-3	N/A	STEMGENT	Wnt	NSD	一
Wnt inhiitor iwp-4	N/A	STEMGENT	Wnt	NSD	一
Y27632	146986-50-7	STEMGENT	ROCK	NSD	一
A-674563	552325-73-2	AdooQ BioScience	PKA, CDK2,AKT	N	12.5
A83-01	909910-43-6	Selleck Chemicals	TGF-𝝱, ALK5	N	10
ABT-869	796967-16-3(4)	AdooQ BioScience	RTK, VEGF,PDGF	N	6.25
All-Trans Retinoic Acid	302-79-4	Selleck Chemicals	Ligand for the retinoic acid receptor	N	1
AMG-706	857876-30-3	AdooQ BioScience	VEGFR	N	10
DAPT	208255-80-5	STEMGENT	Notch	N	10
IOX2	931398-72-0	Selleck Chemicals	PHD	N	0.63
IPA3	42521-82-4	STEMGENT	Pak1	N	2.5
LDN-193189	1062368-24-4	STEMGENT	BMP	N	5
Nibtinib (AMN-107)	641571-10-0	Selleck Chemicals	ERK1/2, PDGF	N	0.31
NVP-BHG712	940310-85-0	Selleck Chemicals	RTK	N	15
Olaparib (AZD2281, Ku-0059436)	763113-22-0	Selleck Chemicals	BRCA1, BRCA2	N	1
PD173034	219580-11-7	STEMGENT	FGFR	N	5
Pifithrin-mu(u)	64984-31-2	STEMGENT	p53	N	10
SMO antagonist	N/A	STEMGENT	Hedgehog	N	5
Tanespimycin (17-AAG)	75747-14-7	Selleck Chemicals	Her2, AKT	N	0.5
P: Positive compound, N: Negative ompound, NSD: No Significant Difference compound
