# Supplementary material for: Signaling Inhibitors Accelerate the Conversion of mouse iPS Cells into Cancer Stem Cells in the Tumor Microenvironment
Source: Sci Rep. 2020 Jun 22;10:9955. doi: 10.1038/s41598-020-66471-2 (PMC7308356; doi:10.1038/s41598-020-66471-2)
Supplement: Supplementary file 7 — Supplementary Table S3. [file 41598_2020_66471_MOESM7_ESM.xlsx]

## Sheet: Table S3
Table S 3. List of Primers Used in the Experiments
NO.	Names	ACCESSION	Forward Primer Sequence 5’- 3’	Reverse Primer Sequence 5’- 3’
1	mouse Oct3/4 endogeneous	NM_013633.2	TCTTTCCACCAGGCCCCCGGCTC	TGCGGGCGGACATGGGGAGATCC
2	mouse Sox2 endogeneous	NM_011443.3	TAGAGCTAGACTCCGGGCGATGA	TTGCCTTAAACAAGACCACGAAA
3	mouse Klf4 endogeneous	NM_010637.3	GGACTTACAAAATGCCAAGGGGTG	TCGCTTCCTCTTCCTCCGACACA
4	mouse c-myc endogeneous	NM_010849.4	TGACCTAACTCGAGGAGGAGCTGGAATC	AAGTTTGAGGCAGTTAAAATTATGGCTGAAGC
5	mouse Oct3/4 total	NM_013633.2	CTGAGGGCCAGGCAGGAGCACGAG	CTGTAGGGAGGGCTTCGGGCACTT
6	mouse Sox2 total	NM_011443.3	GGTTACCTCTTCCTCCCACTCCAG	TCACATTGTCGACAGGGGCAG
7	mouse Klf4 total	NM_010637.3	CACCATGGACCCGGGCGTGGCTGCCAGAAA	TTAGGCTGTTCTGGGCCGGGGCCACGA
8	mouse c-myc total	NM_010849.4	CAGAGGAGGAACGAGCTGAAGCGC	TTATGCACCAGAGTTTCGAAGCTGTTCG
9	mouse Oct3/4 transgene	M34381.1	TTGGGCTAGAGAAGGATGTGGTTC	TTATCGTCGACCACTGTGCTGCTG
10	mouse Sox2 transgene	NM_003106.4	GGTTACCTCTTCCTCCCACTCCAG	TTATCGTCGACCACTGTGCTGCTG
11	mouse Klf4 transgene	XM_021200389.1	GCGAACTCACACAGGCGAGAAACC	TTATCGTCGACCACTGTGCTGCTG
12	mouse c-myc transgene	NM_010637.3	CAGAGGAGGAACGAGCTGAAGCGC	TTATCGTCGACCACTGTGCTGCTG
13	mouse Nanog	NM_028016.3	AGGGTCTGCTACTGAGATGCTCTG	CAACCACTGGTTTTTCTGCCACCG
14	Pik3ca	NM_008839.2	GCCACAGACACTACTGCGTA	CACCGAACAGCAAAACTCCG
15	Pik3cb	NM_029094.3	CTGATTTTACGGCGGCATGG	TGAGGGCCTCGTCAAACTTC
16	Pik3cg	NM_001146201	ACCTGTGCCTTCTGCCTTAC	TGCGGCCTGAAACTTTTCTTC
17	Pik3r1	NM_001024955.2	AGCGGAGAACCTATTGCGAG	ACTTCGCCGTCTACCACTAC
18	Pik3r5	NM_177320.2	AAGTCCTTTGTCAGCAGTCCC	CTGGTAAACCTGCAGCAACAC
19	Pik3r6	NM_001004435.3	TGAGACGACCACATCCTCCC	TCCACATGCCCTGATTGCTC
20	Pik3ap1	NM_031376.4	GAAGGCCATTTCTGAAGATTCTGG	TCTCGTCCAGCTTGCATCTC
21	Pten	NM_001304718.2	TGAAGACCATAACCCACCACAG	AGCATCTTGTTCTGTTTGTGGAAG
